# Supplementary material for: Synthesis of a Novel Cysteine-Incorporated Anthraquinone Derivative and Its Structural Properties
Source: Molecules. 2015 Jun 3;20(6):10192–204. doi: 10.3390/molecules200610192 (PMC6272162; doi:10.3390/molecules200610192)
Supplement: Supplementary file 1 [file molecules-20-10192-s004.zip]

Archive with 3 entries (3 files):
- molecules-80292-supplementary-3.pdf
- molecules-80292-supplementary-2 - final.pdf
- molecules-80292-supplementary-1.pdf
